# Supplementary material for: Metabolomic Biomarkers for Monitoring Tuberculosis Treatment Response: A Comprehensive Literature Review
Source: Diagnostics (Basel). 2026 Apr 23;16(9):1278. doi: 10.3390/diagnostics16091278 (PMC13162725; doi:10.3390/diagnostics16091278)
Supplement: Supplementary file 1 [file diagnostics-16-01278-s001.zip]

Archive with 1 entries (1 files):
- diagnostics-4241646-supplementary-Table S1.pdf
